# Supplementary material for: Comprehensive analysis of the prognosis and immune infiltration of TMC family members in renal clear cell carcinoma
Source: Sci Rep. 2023 Jul 19;13:11668. doi: 10.1038/s41598-023-38914-z (PMC10356759; doi:10.1038/s41598-023-38914-z)
Supplement: Supplementary file 1 — Supplementary Information. [file 41598_2023_38914_MOESM1_ESM.zip]

Archive with 11 entries (10 files):
- supplementary material/
- supplementary material/figureS1.tif
- supplementary material/figureS2.tif
- supplementary material/figureS3.tif
- supplementary material/figureS4.tif
- supplementary material/figureS5.tif
- supplementary material/figureS6.tif
- supplementary material/figureS7.tif
- supplementary material/figureS8.tif
- supplementary material/supplementary material.docx
- supplementary material/supplementary material.pdf
